# Supplementary material for: Activation of neuronal genes via LINE-1 elements upon global DNA demethylation in human neural progenitors
Source: Nat Commun. 2019 Jul 18;10:3182. doi: 10.1038/s41467-019-11150-8 (PMC6639357; doi:10.1038/s41467-019-11150-8)
Supplement: Supplementary file 4 — Supplementary Data 1 [file 41467_2019_11150_MOESM4_ESM.xlsx]

## Sheet: SupTab1_Activated.genes.diffex.
Supplementary Data 1. Fold change and p-value of all activated protein coding genes upon DNMT1-KO
Row.names	baseMean	log2FoldChange	lfcSE	stat	pvalue	padj	CTR	KO
DAZL	1540.14	7.65275	0.201567	37.9663	0	0	0	3080.27
MAEL	1703.19	7.39064	0.18422	40.1186	0	0	4.98083	3401.4
MAGEC1	796.921	6.83735	0.209667	32.6105	2.91176e-233	9.51096e-230	0	1593.84
MAGEB2	734.064	6.68917	0.209919	31.8655	8.02592e-223	2.18466e-219	0.369319	1467.76
CTHRC1	820.269	6.66229	0.209759	31.7616	2.19681e-221	4.48479e-218	1.00363	1639.53
MAGEC2	557.946	6.31783	0.212265	29.7639	1.14534e-194	1.87057e-191	0.738638	1115.15
PRAME	470.085	6.15085	0.215635	28.5243	5.85126e-179	8.68753e-176	0.31901	939.851
MAGEA4	434.912	6.08752	0.218186	27.9006	2.62246e-171	3.56917e-168	0	869.823
PNMA5	415.561	6.03812	0.218628	27.6182	6.72835e-168	8.45288e-165	0	831.121
PAGE2B	417.343	6.03768	0.218757	27.5999	1.11487e-167	1.30057e-164	0	834.687
CSMD1	418.703	5.68541	0.210272	27.0383	5.23724e-161	5.34592e-158	3.01275	834.393
XAGE1E	347.188	5.79372	0.22214	26.0813	5.93603e-150	5.70278e-147	0	694.376
VCX3A	336.662	5.58284	0.218682	25.5295	9.27678e-144	8.41713e-141	1.32079	672.004
PAGE2	315.635	5.68608	0.223287	25.4653	4.77936e-143	4.10823e-140	0	631.27
VCX3B	308.973	5.58819	0.223526	25.0002	6.08431e-138	4.96845e-135	0.31901	617.628
PAGE5	296.025	5.5944	0.22473	24.8939	8.66731e-137	6.74069e-134	0	592.051
MAGEA3	295.711	5.5753	0.225361	24.7394	4.03485e-135	2.99532e-132	0	591.422
RNF17	291.415	5.56781	0.22523	24.7206	6.43073e-135	4.56638e-132	0	582.829
TSPYL5	278.006	5.48189	0.224327	24.4371	6.90135e-132	4.50851e-129	0.31901	555.692
RP11-344E13.3	278.312	5.074	0.21093	24.0554	7.32641e-128	4.43166e-125	4.23663	552.387
TEX11	246.56	5.28962	0.225164	23.4923	4.8841e-122	2.84883e-119	0.686475	492.434
FAM9C	243.456	5.33849	0.228399	23.3735	7.95246e-121	4.47861e-118	0	486.913
MAGEA2	225.345	5.23162	0.230081	22.7381	1.88206e-114	1.02459e-111	0	450.69
MAGEA12	206.37	5.13665	0.231105	22.2264	1.90762e-109	9.73603e-107	0	412.739
MAGEA6	195.561	5.06178	0.232303	21.7895	2.91606e-105	1.44318e-102	0	391.122
LINC00624	204.304	4.87638	0.224729	21.6989	2.10123e-104	1.00933e-101	2.06128	406.547
TUBA3D	170.736	4.88946	0.234802	20.8237	2.63725e-96	1.23062e-93	0	341.472
ANKRD26P1	176.176	4.82684	0.232532	20.7577	1.04361e-95	4.73451e-93	0.638021	351.713
GTSF1	174.548	4.78147	0.231341	20.6685	6.64925e-95	2.85778e-92	0.957031	348.138
RHOXF2B	167.513	4.86064	0.235306	20.6567	8.50412e-95	3.56127e-92	0	335.025
LOC100129520	163.057	4.82822	0.235757	20.4797	3.26849e-93	1.33453e-90	0	326.113
VCY1B	208.449	4.88721	0.239114	20.4388	7.55273e-93	3.00857e-90	0	416.898
SSX3	140.01	4.60857	0.239446	19.2468	1.50115e-82	5.57199e-80	0	280.021
DNAH8	145.327	4.54956	0.237087	19.1895	4.53352e-82	1.64537e-79	0.738638	289.915
XAGE1B	135.498	4.58293	0.239576	19.1293	1.43886e-81	5.10859e-79	0	270.995
VCY	129.397	4.50867	0.240948	18.7122	3.93871e-78	1.36866e-75	0	258.794
SSX2	126.82	4.38682	0.239307	18.3314	4.65005e-75	1.51889e-72	0.738638	252.901
TSPY2	117.536	4.38344	0.242874	18.0482	8.1484e-73	2.55922e-70	0	235.072
TUBA3E	115.542	4.36619	0.243051	17.9641	3.72289e-72	1.14721e-69	0	231.083
GABRG1	121.665	4.31323	0.240953	17.9007	1.1646e-71	3.52228e-69	0.638021	242.692
MAGEA1	114.332	4.33989	0.243641	17.8126	5.63806e-71	1.6742e-68	0	228.664
CALN1	116.644	4.1963	0.238815	17.5713	4.08464e-69	1.19126e-66	1.42697	231.862
SSX1	110.789	4.28518	0.244681	17.5134	1.133e-68	3.24633e-66	0	221.577
TSPY1	107.814	4.27593	0.244449	17.4921	1.64627e-68	4.63567e-66	0	215.628
FMR1NB	106.152	4.24291	0.245151	17.3073	4.14291e-67	1.14681e-64	0	212.305
TDRD6	112.934	4.17142	0.24129	17.288	5.79727e-67	1.57802e-64	1.10796	224.76
MAGEA11	104.622	4.14508	0.247703	16.7341	7.39811e-63	1.88791e-60	0	209.245
VCX	111.787	3.97	0.238957	16.6139	5.53213e-62	1.39001e-59	2.384	221.19
MAGEB6	95.4992	4.06768	0.246008	16.5347	2.06291e-61	5.02858e-59	0.31901	190.679
MAGEB1	97.3542	4.04565	0.246944	16.3829	2.53445e-60	5.91324e-58	0.369319	194.339
LOC441601	94.5865	4.05237	0.2486	16.3008	9.74808e-60	2.24233e-57	0	189.173
SSX2B	86.6271	3.98498	0.249006	16.0035	1.20693e-57	2.52712e-55	0	173.254
TKTL1	99.1474	3.78078	0.237767	15.9012	6.21506e-57	1.25314e-54	3.11893	195.176
SLC6A10P	85.4516	3.93669	0.25013	15.7386	8.22733e-56	1.6189e-53	0	170.903
AACSP1	89.2035	3.83698	0.244722	15.679	2.10703e-55	4.04847e-53	1.37666	177.03
RPL10L	83.374	3.91649	0.250277	15.6486	3.3952e-55	6.44772e-53	0	166.748
CTCFL	81.9784	3.90537	0.250314	15.6019	7.07032e-55	1.32727e-52	0	163.957
GPAT2	78.3937	3.83198	0.251602	15.2303	2.22499e-52	4.08298e-50	0	156.787
ZNF208	80.3506	3.78702	0.248777	15.2225	2.50575e-52	4.54711e-50	0.68833	160.013
TPTE	76.436	3.79923	0.252076	15.0718	2.4835e-51	4.45719e-49	0	152.872
LOC440173	76.9307	3.77322	0.250713	15.05	3.4539e-51	6.06549e-49	0.31901	153.542
SPATA22	85.8563	3.65356	0.24325	15.0198	5.4486e-51	9.46665e-49	2.38029	169.332
TAF1L	76.5055	3.76222	0.250843	14.9983	7.53524e-51	1.29543e-48	0.369319	152.642
LINC00470	82.083	3.70378	0.247369	14.9727	1.10773e-50	1.88452e-48	1.32079	162.845
SLC5A12	73.9207	3.7208	0.251431	14.7985	1.49723e-49	2.46998e-47	0.369319	147.472
PAX8-AS1	74.9266	3.61853	0.250327	14.4552	2.32326e-47	3.71995e-45	1.00363	148.85
SYCE1	68.334	3.65878	0.254091	14.3995	5.21266e-47	8.26536e-45	0	136.668
NLRP1	71.3248	3.63521	0.253195	14.3574	9.5791e-47	1.50429e-44	0.369319	142.28
SLCO1A2	71.5899	3.57771	0.250663	14.273	3.2251e-46	4.92265e-44	1.00363	142.176
LOC102546229	64.786	3.57942	0.255337	14.0184	1.2025e-44	1.7693e-42	0	129.572
PASD1	67.4318	3.53218	0.253108	13.9552	2.92367e-44	4.26334e-42	0.634312	134.229
MAGEA9B	64.748	3.56424	0.255708	13.9387	3.68472e-44	5.27885e-42	0	129.496
RFPL4B	72.5696	3.47728	0.249868	13.9165	5.03068e-44	7.14445e-42	1.6398	143.499
DDX53	63.01	3.55184	0.255649	13.8934	6.94587e-44	9.7793e-42	0	126.02
ZNF812	67.4493	3.51615	0.253367	13.8777	8.64865e-44	1.19703e-41	0.738638	134.16
MAGEA10	63.2505	3.54697	0.255813	13.8655	1.02489e-43	1.4066e-41	0	126.501
RGPD1	80.3564	3.30758	0.239254	13.8246	1.8123e-43	2.46654e-41	4.76058	155.952
GDA	63.2539	3.53686	0.256048	13.8133	2.12028e-43	2.86185e-41	0	126.508
PECAM1	73.5921	3.41946	0.247892	13.7942	2.76213e-43	3.69764e-41	2.27596	144.908
GABRG2	63.6081	3.5226	0.256451	13.7359	6.18579e-43	8.14728e-41	0	127.216
SCHLAP1	58.9541	3.44637	0.257304	13.3942	6.53846e-41	8.26216e-39	0	117.908
NAA11	57.0933	3.40461	0.25787	13.2028	8.45527e-40	1.03828e-37	0	114.187
LRRC61	61.1075	3.3435	0.254691	13.1277	2.28523e-39	2.72426e-37	0.953322	121.262
ANKRD20A19P	68.0283	3.30775	0.253696	13.0383	7.41384e-39	8.64877e-37	1.69011	134.366
CTAG1A	56.0355	3.36838	0.258474	13.0318	8.07095e-39	9.34856e-37	0	112.071
ZBED6CL	61.1131	3.25963	0.253172	12.8752	6.21043e-38	6.94718e-36	1.59134	120.635
DSCR8	53.5213	3.31778	0.259065	12.8068	1.50284e-37	1.65841e-35	0	107.043
CSAG1	51.0949	3.26103	0.259774	12.5533	3.81214e-36	4.01677e-34	0	102.19
C5orf63	51.2257	3.25915	0.259834	12.5432	4.33134e-36	4.53458e-34	0	102.451
LINC01139	65.5721	3.10603	0.247894	12.5296	5.13901e-36	5.34588e-34	3.60602	127.538
SPINK5	54.3966	3.22857	0.257771	12.525	5.45157e-36	5.63513e-34	0.634312	108.159
FLJ45974	50.4586	3.23891	0.260095	12.4528	1.35012e-35	1.36958e-33	0	100.917
BRDT	50.0089	3.21391	0.260513	12.3369	5.73382e-35	5.78054e-33	0	100.018
CTAG2	46.1967	3.1262	0.261482	11.9557	6.06411e-33	5.79176e-31	0	92.3934
TRIM43	47.1076	3.10296	0.262072	11.8401	2.42096e-32	2.28549e-30	0	94.2152
LINC00958	56.3089	2.99469	0.253815	11.7987	3.96232e-32	3.67685e-30	2.64528	109.973
KC6	46.174	3.08738	0.26218	11.7758	5.20176e-32	4.79972e-30	0	92.348
TSPY4	45.3081	3.07772	0.2622	11.7381	8.13186e-32	7.41953e-30	0	90.6161
FAR2P1	47.6961	3.0501	0.260195	11.7223	9.79242e-32	8.88499e-30	0.638021	94.7541
VCX2	47.8998	3.07335	0.262718	11.6983	1.30052e-31	1.17348e-29	0	95.7996
CDH12	44.5209	3.06571	0.26227	11.6891	1.44864e-31	1.29995e-29	0	89.0419
TSPY10	43.8023	3.03809	0.262626	11.5681	5.97853e-31	5.24953e-29	0	87.6046
ZNF676	49.5468	3.00619	0.26006	11.5596	6.60114e-31	5.76524e-29	0.953322	98.1403
ST8SIA6-AS1	44.8819	3.02902	0.262964	11.5188	1.06132e-30	9.12288e-29	0	89.7638
PROSER2-AS1	50.3813	2.9128	0.255829	11.3857	4.9255e-30	4.08342e-28	2.32627	98.4364
ERAP2	45.6305	2.95725	0.260042	11.3722	5.7526e-30	4.72118e-28	1.00363	90.2574
RHOXF2	42.1081	2.98752	0.263189	11.3512	7.3119e-30	5.9709e-28	0	84.2161
MAGEA2B	40.9857	2.95963	0.263443	11.2344	2.76241e-29	2.20077e-27	0	81.9715
LUZP4	39.7405	2.90281	0.264116	10.9907	4.23753e-28	3.27997e-26	0	79.4809
TPTE2P3	42.1506	2.8542	0.26136	10.9206	9.19132e-28	6.98198e-26	1.00549	83.2956
DHRS2	43.6254	2.79579	0.259975	10.7541	5.66872e-27	4.24686e-25	1.69196	85.5588
NKAPL	39.2864	2.83578	0.263791	10.7501	5.91815e-27	4.41348e-25	0.369319	78.2034
MKRN9P	37.4982	2.84378	0.264621	10.7466	6.14887e-27	4.5647e-25	0	74.9964
GJB7	39.1746	2.83926	0.264938	10.7167	8.49755e-27	6.19563e-25	0	78.3492
HYAL4	37.2961	2.80744	0.265091	10.5905	3.29982e-26	2.32296e-24	0	74.5921
CSAG3	35.6474	2.72653	0.264791	10.2969	7.27446e-25	4.99187e-23	0.369319	70.9255
MUC15	34.9067	2.71998	0.265834	10.2319	1.42675e-24	9.70904e-23	0	69.8134
PRDM1	40.8525	2.65961	0.26238	10.1365	3.80657e-24	2.51696e-22	1.5932	80.1118
SLC30A8	39.2372	2.64378	0.262037	10.0893	6.15866e-24	4.05577e-22	1.69382	76.7806
NME8	33.573	2.67919	0.266123	10.0675	7.69346e-24	5.04617e-22	0	67.1459
AGBL4	39.7259	2.61318	0.261566	9.9905	1.67729e-23	1.08275e-21	1.96252	77.4893
KRT8	46.3885	2.53322	0.255507	9.91449	3.60078e-23	2.27058e-21	4.39126	88.3858
SYCP3	32.4108	2.63646	0.266422	9.89578	4.34223e-23	2.70677e-21	0	64.8216
TEX37	35.3505	2.61706	0.265284	9.86513	5.89563e-23	3.63349e-21	0.638021	70.0631
LOC401010	32.4679	2.60859	0.266698	9.7811	1.35733e-22	8.24087e-21	0	64.9357
GLDN	32.8428	2.58987	0.266141	9.73118	2.21996e-22	1.33788e-20	0.31901	65.3665
BAGE2	32.3887	2.58759	0.266055	9.72578	2.34111e-22	1.4057e-20	0.369319	64.408
TNFRSF10C	35.6719	2.53569	0.263247	9.63237	5.83664e-22	3.39231e-20	1.64165	69.7022
HAPLN1	44.2234	2.46937	0.256599	9.62347	6.36501e-22	3.68629e-20	4.34095	84.1058
GDPD4	31.0018	2.56046	0.266964	9.59105	8.71971e-22	4.99685e-20	0	62.0037
PIWIL2	35.476	2.48347	0.262965	9.44409	3.58501e-21	2.01204e-19	1.95881	68.9932
TDRD12	29.656	2.5135	0.267195	9.407	5.10516e-21	2.84565e-19	0	59.312
LINC00664	38.5126	2.45823	0.261771	9.39075	5.95751e-21	3.30946e-19	2.7459	74.2794
UBQLNL	35.6753	2.46602	0.264571	9.32081	1.15454e-20	6.26442e-19	1.64165	69.709
FAM225B	29.8169	2.46203	0.266969	9.22214	2.91218e-20	1.56453e-18	0.369319	59.2645
MAGEA8	29.2412	2.45151	0.267549	9.16284	5.05477e-20	2.68907e-18	0	58.4823
GABRA3	28.5727	2.44023	0.267569	9.11998	7.51367e-20	3.95849e-18	0	57.1453
SPESP1	33.7312	2.4136	0.26655	9.05494	1.36637e-19	7.10686e-18	1.05765	66.4047
PIK3CG	28.7878	2.39016	0.266869	8.95631	3.3574e-19	1.70819e-17	0.636166	56.9394
MYO18B	30.6005	2.39182	0.26708	8.95546	3.38335e-19	1.71605e-17	0.634312	60.5666
CTAG1B	28.9029	2.39097	0.267798	8.92826	4.32772e-19	2.16811e-17	0	57.8058
AC104134.2	29.0204	2.38089	0.266983	8.91779	4.75687e-19	2.37582e-17	0.636166	57.4047
ZNF728	27.9523	2.3692	0.26783	8.84594	9.07586e-19	4.45126e-17	0	55.9046
DMRTB1	26.2888	2.36234	0.26779	8.82164	1.12794e-18	5.49894e-17	0	52.5776
DCAF4L2	26.288	2.35767	0.267804	8.80371	1.32372e-18	6.39613e-17	0	52.5759
TYRP1	26.9832	2.35011	0.267527	8.78455	1.56989e-18	7.54102e-17	0.31901	53.6473
HORMAD1	36.7267	2.27828	0.261707	8.70547	3.16248e-18	1.50144e-16	3.59675	69.8567
SMEK3P	24.8861	2.30008	0.267912	8.58522	9.06605e-18	4.23048e-16	0	49.7723
CTSZ	31.078	2.27154	0.265427	8.55807	1.14773e-17	5.31012e-16	2.01468	60.1413
TDRD9	27.8585	2.28758	0.267834	8.54103	1.33031e-17	6.13746e-16	0.369319	55.3477
SDR42E1	37.225	2.20541	0.259503	8.49857	1.91943e-17	8.78099e-16	4.70842	69.7415
FAM198A	28.3295	2.26363	0.266627	8.48987	2.06871e-17	9.43748e-16	1.32264	55.3363
CXorf49	24.7573	2.26963	0.267953	8.47022	2.44924e-17	1.11423e-15	0	49.5146
LAPTM5	29.6389	2.24402	0.266271	8.42756	3.52957e-17	1.58801e-15	1.74227	57.5356
LINC00491	27.2578	2.24597	0.267297	8.40252	4.37004e-17	1.95538e-15	0.951468	53.5641
XCL1	23.2587	2.21581	0.267962	8.26911	1.34963e-16	5.87789e-15	0	46.5174
TSPYL6	25.4446	2.20707	0.267765	8.24256	1.68569e-16	7.28324e-15	0.638021	50.2512
CCNA1	30.0587	2.18693	0.265491	8.23731	1.76133e-16	7.58996e-15	2.38029	57.7371
DDX43	23.2932	2.19087	0.26794	8.17671	2.91692e-16	1.23417e-14	0	46.5863
TUBA3C	23.8075	2.18228	0.267918	8.14535	3.78194e-16	1.58783e-14	0	47.615
DNAJA4	28.4215	2.12924	0.265877	8.00838	1.1623e-15	4.76952e-14	2.38214	54.4608
LINC00858	23.7993	2.12416	0.267912	7.92859	2.21655e-15	8.7653e-14	0.738638	46.86
TRIM43B	21.7789	2.10262	0.267755	7.85279	4.06875e-15	1.5784e-13	0	43.5578
LINC00649	29.4428	2.06092	0.264513	7.79137	6.62852e-15	2.55927e-13	3.33361	55.5519
TRIM49B	23.2785	2.08074	0.267963	7.76505	8.16139e-15	3.13628e-13	0.686475	45.8705
FAM95A	20.6949	2.06351	0.267641	7.71001	1.25808e-14	4.77835e-13	0	41.3899
PRKG2	30.4641	2.0236	0.263473	7.68049	1.5848e-14	5.9776e-13	4.02194	56.9062
ZNF534	22.3309	2.03897	0.267792	7.61401	2.65718e-14	9.7741e-13	0.369319	44.2925
TRDN	23.0251	2.02757	0.267946	7.56708	3.81721e-14	1.37319e-12	1.00363	45.0465
KCNJ16	25.5493	2.0042	0.266819	7.51146	5.84705e-14	2.07596e-12	2.32998	48.7686
ENPEP	24.0167	2.00679	0.267587	7.4996	6.40148e-14	2.25808e-12	1.69196	46.3415
SSX4B	20.2454	1.99406	0.267704	7.44874	9.42335e-14	3.26756e-12	0.31901	40.1718
BHMT2	19.4265	1.97516	0.267161	7.39313	1.4341e-13	4.87953e-12	0	38.8531
LINC01087	19.1258	1.94939	0.266973	7.30186	2.83827e-13	9.36456e-12	0	38.2516
MSR1	19.5851	1.9373	0.267427	7.24422	4.34949e-13	1.41006e-11	0.317156	38.8531
RP11-392P7.6	18.5821	1.93337	0.266887	7.24416	4.35141e-13	1.41006e-11	0	37.1643
CASC9	18.7627	1.91428	0.266677	7.17825	7.0609e-13	2.2392e-11	0	37.5253
CSNK1A1P1	19.9139	1.91325	0.267211	7.16007	8.06371e-13	2.55226e-11	0.31901	39.5088
KCNE3	19.3148	1.90312	0.267198	7.12253	1.05967e-12	3.29648e-11	0.31901	38.3107
AP000472.2	18.8065	1.89847	0.267267	7.10329	1.21824e-12	3.76824e-11	0.369319	37.2437
AC007131.1	17.8131	1.89004	0.266545	7.09088	1.33258e-12	4.09092e-11	0	35.6262
C9orf64	19.5641	1.89117	0.267629	7.06639	1.59013e-12	4.84514e-11	0.686475	38.4418
RHBDF2	32.4162	1.87774	0.266431	7.04773	1.81859e-12	5.51043e-11	4.34095	60.4914
HTR2C	17.0122	1.8317	0.265959	6.88714	5.69259e-12	1.62822e-10	0	34.0244
FSTL5	24.8463	1.83055	0.266698	6.86374	6.7079e-12	1.89867e-10	3.33361	46.359
H19	21.4416	1.83752	0.267964	6.85731	7.01682e-12	1.98268e-10	1.69567	41.1875
EID3	23.7983	1.8078	0.267231	6.76493	1.3337e-11	3.68563e-10	3.06677	44.5298
GDF6	20.065	1.80088	0.267366	6.73563	1.63226e-11	4.46534e-10	0.951468	39.1786
TRIM49D2P	16.9893	1.76145	0.264898	6.64953	2.94029e-11	7.89815e-10	0	33.9786
LOC100287072	16.1916	1.76154	0.265074	6.64545	3.0229e-11	8.09345e-10	0	32.3833
C5orf47	16.0659	1.75817	0.265048	6.63341	3.28014e-11	8.75347e-10	0	32.1317
PTH2R	18.1082	1.76786	0.266869	6.62446	3.48518e-11	9.25529e-10	0.738638	35.4778
AC090044.1	16.5155	1.74994	0.26596	6.57971	4.71374e-11	1.24169e-09	0.317156	32.7139
AQPEP	21.1874	1.7471	0.267936	6.52059	7.00319e-11	1.81838e-09	2.32998	40.0449
DNAH3	19.539	1.73265	0.267396	6.47971	9.19008e-11	2.37113e-09	1.27604	37.8019
C1orf186	19.7992	1.72295	0.267762	6.4346	1.23795e-10	3.14436e-09	1.69382	37.9047
LINC00879	15.2293	1.69928	0.264196	6.43188	1.26034e-10	3.19624e-09	0	30.4587
UGT2B4	15.3629	1.69471	0.264073	6.41759	1.38451e-10	3.46277e-09	0	30.7258
LOC440910	15.8902	1.69958	0.265435	6.40299	1.5236e-10	3.78743e-09	0.369319	31.4111
POU6F2	24.6333	1.69466	0.266381	6.3618	1.99409e-10	4.91214e-09	4.34281	44.9238
HPDL	15.1561	1.67674	0.263768	6.35686	2.05921e-10	5.04214e-09	0	30.3122
FLT1	17.3494	1.68601	0.265842	6.34213	2.26605e-10	5.49913e-09	0.636166	34.0626
NXF2B	14.9649	1.66781	0.263635	6.32621	2.5126e-10	6.05248e-09	0	29.9297
LINC00200	15.3155	1.66666	0.263521	6.32458	2.53917e-10	6.09848e-09	0	30.631
LRRTM4	20.2365	1.67855	0.26794	6.26465	3.73664e-10	8.87019e-09	2.22565	38.2474
ZNF729	14.4809	1.64786	0.26335	6.25731	3.91674e-10	9.25734e-09	0	28.9618
KDM4E	15.3036	1.64182	0.262993	6.24281	4.29785e-10	1.00996e-08	0	30.6073
LXN	17.5164	1.66831	0.2673	6.24133	4.3387e-10	1.01664e-08	1.3748	33.6581
COX7B2	15.1076	1.63818	0.262974	6.22945	4.68079e-10	1.09209e-08	0	30.2151
TGIF2LX	14.3235	1.63824	0.263188	6.22461	4.8275e-10	1.12312e-08	0	28.647
DSCR4	15.3224	1.62711	0.262671	6.19449	5.84741e-10	1.34318e-08	0	30.6449
LOC100996634	16.3123	1.64502	0.265644	6.19257	5.91896e-10	1.3577e-08	0.738638	31.8861
CLDN19	14.5206	1.62629	0.262867	6.18674	6.14221e-10	1.403e-08	0	29.0412
LINC00668	18.2413	1.64976	0.266995	6.17899	6.45133e-10	1.46541e-08	1.42511	35.0575
C12orf56	22.5331	1.62017	0.267731	6.0515	1.435e-09	3.14583e-08	3.65633	41.4098
LINC00847	24.0892	1.59977	0.266189	6.00988	1.8566e-09	4.01616e-08	4.97526	43.2031
SLC2A5	14.3332	1.56823	0.261527	5.99643	2.01706e-09	4.33456e-08	0	28.6665
STK32A	16.8396	1.5708	0.265121	5.92485	3.12575e-09	6.57011e-08	0.955177	32.7239
LOC442028	13.604	1.54329	0.261116	5.91038	3.4131e-09	7.12823e-08	0	27.208
ZNF702P	19.2915	1.58192	0.267721	5.90881	3.44585e-09	7.18744e-08	2.4306	36.1524
DKFZp434J0226	15.22	1.54614	0.26526	5.82877	5.5837e-09	1.14134e-07	0.953322	29.4867
CIDEB	13.6515	1.52845	0.262554	5.82147	5.83321e-09	1.19085e-07	0.317156	26.9859
SSX4	12.999	1.51412	0.260516	5.81202	6.17228e-09	1.25536e-07	0	25.998
CASC14	12.8872	1.51385	0.260553	5.81013	6.24252e-09	1.2665e-07	0	25.7744
ALS2CR11	12.7634	1.49782	0.260143	5.75768	8.52772e-09	1.7003e-07	0	25.5268
CCDC36	12.8051	1.48724	0.25982	5.72413	1.03965e-08	2.05066e-07	0	25.6102
DDC	21.1027	1.52731	0.267897	5.7011	1.19034e-08	2.33662e-07	3.23114	38.9743
RNLS	18.6443	1.5096	0.267681	5.63955	1.70498e-08	3.26062e-07	2.69559	34.593
DDX11L5	16.0452	1.50159	0.26637	5.63725	1.72791e-08	3.30061e-07	1.6398	30.4507
HCLS1	15.232	1.49295	0.265441	5.62443	1.86122e-08	3.53048e-07	1.27233	29.1917
DDX4	13.1478	1.46312	0.261043	5.60489	2.08381e-08	3.92989e-07	0.31901	25.9765
AC093375.1	12.0943	1.44479	0.258783	5.58303	2.36366e-08	4.41685e-07	0	24.1885
CCDC144NL	12.7379	1.44754	0.260777	5.5509	2.84204e-08	5.23294e-07	0.31901	25.1567
GPR1-AS	12.9399	1.44644	0.260643	5.54951	2.86468e-08	5.26276e-07	0.317156	25.5627
ARC	16.1771	1.47682	0.266807	5.53517	3.10933e-08	5.68026e-07	1.95881	30.3954
ZNF257	12.3556	1.43253	0.260513	5.49886	3.82255e-08	6.89071e-07	0.31901	24.3922
C3orf72	12.1378	1.41596	0.257819	5.49206	3.97279e-08	7.13784e-07	0	24.2755
OR4A16	11.6704	1.41469	0.25796	5.48412	4.15524e-08	7.433e-07	0	23.3408
INSL6	11.6102	1.40413	0.257637	5.45004	5.03576e-08	8.92018e-07	0	23.2203
TMBIM1	23.6493	1.45857	0.267918	5.44409	5.20698e-08	9.2035e-07	4.91151	42.387
LOC650368	12.8868	1.42442	0.26216	5.4334	5.52911e-08	9.70983e-07	0.68833	25.0853
MAGEA9	11.423	1.3948	0.257393	5.41896	5.99474e-08	1.04377e-06	0	22.8461
AQP7P1	16.5547	1.44548	0.267061	5.41254	6.21366e-08	1.07844e-06	2.33184	30.7775
ACRV1	11.8429	1.38537	0.256885	5.39297	6.93016e-08	1.19015e-06	0	23.6858
LOC339862	14.0215	1.42437	0.264744	5.3802	7.44052e-08	1.26979e-06	1.3245	26.7186
CAPN6	18.1972	1.44142	0.267931	5.37982	7.45591e-08	1.27109e-06	3.38578	33.0087
TFDP3	11.2419	1.3759	0.2568	5.35788	8.42047e-08	1.4163e-06	0	22.4838
CNTN5	12.1338	1.38821	0.259208	5.35556	8.52912e-08	1.4331e-06	0.317156	23.9504
SLC34A2	16.2372	1.41126	0.264628	5.33299	9.6611e-08	1.6117e-06	1.69382	30.7806
PNLDC1	13.3044	1.39239	0.262657	5.30116	1.15067e-07	1.88682e-06	0.953322	25.6554
LINC00202-2	11.8885	1.36224	0.258473	5.27034	1.36171e-07	2.1976e-06	0.317156	23.4599
GJA4	10.9211	1.34518	0.255809	5.25853	1.45211e-07	2.33423e-06	0	21.8422
MX2	11.9184	1.35176	0.258303	5.23326	1.6655e-07	2.65375e-06	0.369319	23.4675
ITGBL1	10.7439	1.33436	0.255477	5.22301	1.76036e-07	2.79127e-06	0	21.4878
AGPAT9	11.4499	1.33537	0.257782	5.18024	2.21599e-07	3.47662e-06	0.317156	22.5827
LTBR	11.1902	1.31038	0.254309	5.1527	2.56765e-07	3.97294e-06	0	22.3804
GLB1L3	12.0647	1.33902	0.259872	5.15261	2.56884e-07	3.97294e-06	0.638021	23.4914
PTPN20B	12.1289	1.32466	0.259727	5.10021	3.39279e-07	5.08358e-06	0.738638	23.5192
ACVR1C	13.9404	1.33927	0.264453	5.06429	4.09921e-07	6.06416e-06	1.74412	26.1367
RUNX1	14.8447	1.33962	0.266113	5.03404	4.80256e-07	7.04721e-06	2.27782	27.4117
SPATA6L	20.1894	1.3408	0.267843	5.00591	5.55979e-07	8.02142e-06	4.39682	35.982
RP11-142G7.2	10.234	1.26157	0.252726	4.99185	5.98022e-07	8.59005e-06	0	20.468
ISLR	13.4996	1.29023	0.26175	4.92926	8.25423e-07	1.15418e-05	1.42697	25.5722
HERC2P10	13.6062	1.29607	0.26327	4.92297	8.5239e-07	1.18782e-05	1.64165	25.5707
COL28A1	13.0308	1.29773	0.263767	4.92	8.65441e-07	1.20395e-05	1.64165	24.4199
AC022311.1	9.83406	1.23214	0.251609	4.89702	9.72987e-07	1.33312e-05	0	19.6681
LINC00189	18.1584	1.31144	0.267943	4.89447	9.85731e-07	1.34832e-05	4.23663	32.0802
C22orf15	17.8953	1.3099	0.267814	4.89109	1.00279e-06	1.36936e-05	4.0238	31.7669
RFPL4A	9.74211	1.22523	0.25135	4.87458	1.09042e-06	1.48036e-05	0	19.4842
REG1A	9.60846	1.22492	0.251416	4.87211	1.10414e-06	1.49774e-05	0	19.2169
POTEF	9.69651	1.21696	0.250984	4.84876	1.24234e-06	1.66583e-05	0	19.393
NCOR1P1	9.66278	1.21541	0.250924	4.84375	1.27412e-06	1.70564e-05	0	19.3256
FAM225A	9.73802	1.21307	0.250781	4.83717	1.31703e-06	1.75876e-05	0	19.476
MGAM	15.6111	1.28437	0.265537	4.83688	1.31892e-06	1.75954e-05	2.59126	28.631
TRIM49	9.93325	1.21107	0.250584	4.83298	1.34503e-06	1.78885e-05	0	19.8665
CLEC2L	12.817	1.26504	0.26298	4.81039	1.5064e-06	1.98727e-05	1.6398	23.9941
RBMXL2	9.41732	1.20173	0.250422	4.79882	1.59606e-06	2.08534e-05	0	18.8346
LOC339166	10.5992	1.20702	0.25305	4.76988	1.84338e-06	2.37805e-05	0.31901	20.8794
C22orf34	9.8471	1.20298	0.253436	4.74669	2.06775e-06	2.62602e-05	0.317156	19.3771
SUMO1P1	9.4272	1.18074	0.249387	4.73455	2.19542e-06	2.7752e-05	0	18.8544
DYNC1I1	15.4346	1.25969	0.266365	4.72919	2.25421e-06	2.84512e-05	3.0146	27.8547
PPP1R1C	11.9328	1.22864	0.260669	4.71339	2.43623e-06	3.05622e-05	1.32264	22.543
FTHL17	9.18857	1.17462	0.24921	4.71338	2.43644e-06	3.05622e-05	0	18.3771
RPA4	10.645	1.19312	0.255809	4.66411	3.09952e-06	3.82337e-05	0.738638	20.5514
DSG3	8.95708	1.15732	0.248481	4.65757	3.19966e-06	3.93055e-05	0	17.9142
OR3A2	8.9016	1.15405	0.248337	4.64713	3.36589e-06	4.09931e-05	0	17.8032
SH3RF3	15.9413	1.21627	0.267047	4.5545	5.25115e-06	6.11711e-05	3.70108	28.1815
LOC284412	9.43646	1.14226	0.250846	4.55365	5.27242e-06	6.13313e-05	0.317156	18.5558
SOX30	15.7548	1.21106	0.267002	4.53579	5.73886e-06	6.6005e-05	3.65077	27.8589
BX255923.3	18.1624	1.21341	0.267773	4.53147	5.85749e-06	6.7086e-05	4.80903	31.5158
AKR1C3	17.349	1.2132	0.267866	4.52915	5.92225e-06	6.76853e-05	4.60965	30.0884
FAM182A	16.6328	1.19825	0.267179	4.48482	7.29762e-06	8.16894e-05	4.07411	29.1915
POTEKP	8.85526	1.09986	0.245443	4.48113	7.42483e-06	8.29427e-05	0	17.7105
GPR141	8.52133	1.10038	0.245654	4.47939	7.48579e-06	8.35095e-05	0	17.0427
DNM3OS	17.6316	1.19823	0.267947	4.47188	7.75365e-06	8.60275e-05	4.97897	30.2843
SLCO1B1	8.30371	1.08564	0.244969	4.43174	9.34776e-06	0.000101104	0	16.6074
TPTEP1	8.30371	1.08564	0.244969	4.43174	9.34776e-06	0.000101104	0	16.6074
TSPY3	9.54373	1.07969	0.243877	4.42719	9.547e-06	0.000103123	0	19.0875
NTS	10.8935	1.128	0.255115	4.42152	9.80092e-06	0.000105586	1.00549	20.7815
GS1-600G8.3	8.25223	1.08138	0.244748	4.41835	9.94584e-06	0.000106936	0	16.5045
FSTL4	11.8045	1.13309	0.256665	4.41466	1.01168e-05	0.000108346	1.27604	22.3329
RP11-81H3.2	8.3799	1.07782	0.244451	4.40916	1.03773e-05	0.000110555	0	16.7598
RP11-138B4.1	11.1257	1.13053	0.257372	4.39259	1.12008e-05	0.000118097	1.27419	20.9772
TEX41	8.11657	1.06996	0.244172	4.382	1.17598e-05	0.000123195	0	16.2331
FES	11.4999	1.11877	0.256538	4.36101	1.29463e-05	0.000134162	1.32264	21.6772
MOCOS	11.3408	1.13078	0.259776	4.35291	1.34344e-05	0.00013843	1.64351	21.0381
LINC00701	8.17888	1.04631	0.242688	4.31134	1.62266e-05	0.000164604	0	16.3578
MEI1	14.742	1.13931	0.266404	4.27664	1.89732e-05	0.000188257	3.65448	25.8296
LOC100130673	11.1732	1.10417	0.25862	4.26948	1.95925e-05	0.000193344	1.59134	20.755
LOC644919	10.1964	1.09599	0.257212	4.26104	2.03476e-05	0.000199239	1.32264	19.0702
PPP1R2P9	8.17006	1.02924	0.241657	4.25911	2.05245e-05	0.000200722	0	16.3401
ARHGAP25	9.78958	1.08039	0.254066	4.25241	2.11484e-05	0.000206083	1.00363	18.5755
PAX8	9.57928	1.07222	0.253628	4.22754	2.3626e-05	0.000228184	0.953322	18.2052
RP11-669N7.2	7.74229	1.01952	0.241311	4.22492	2.3902e-05	0.000230578	0	15.4846
SLCO6A1	8.30688	1.03913	0.246194	4.22077	2.43475e-05	0.000233907	0.317156	16.2966
TRIM49D1	7.56313	1.01576	0.241194	4.21139	2.53801e-05	0.000242261	0	15.1263
OSR2	11.0051	1.07651	0.257568	4.17954	2.92105e-05	0.000274175	1.58949	20.4207
LDHAL6A	7.4196	0.996187	0.24002	4.15043	3.31849e-05	0.000307941	0	14.8392
MALRD1	9.47204	1.04808	0.25312	4.14062	3.46365e-05	0.000319054	1.05765	17.8864
FLJ39080	7.44734	0.990174	0.239603	4.13255	3.58759e-05	0.000328986	0	14.8947
ALG1L	12.0324	1.07837	0.261108	4.13	3.62768e-05	0.00033229	2.27411	21.7907
CLDN16	7.28604	0.984945	0.239371	4.11473	3.87634e-05	0.000352889	0	14.5721
PRSS30P	7.50965	0.982544	0.239028	4.11058	3.94672e-05	0.000358497	0	15.0193
FOLH1B	14.5143	1.09122	0.265695	4.10705	4.00736e-05	0.000363399	3.75324	25.2754
GSTM5	7.28804	0.981556	0.23914	4.10453	4.05135e-05	0.000367185	0	14.5761
MOV10L1	9.8206	1.02832	0.250861	4.09918	4.14617e-05	0.000375362	0.957031	18.6842
ASB9	9.62934	1.03305	0.252061	4.0984	4.16015e-05	0.000376419	1.05765	18.201
PARVB	16.2098	1.09059	0.267133	4.08258	4.45378e-05	0.000399227	4.75687	27.6628
TKTL2	7.27617	0.971518	0.238459	4.07415	4.61827e-05	0.000410367	0	14.5523
PRAMEF12	7.2107	0.97095	0.238456	4.07182	4.66481e-05	0.000414278	0	14.4214
GABRE	9.7757	1.01976	0.253985	4.01505	5.94325e-05	0.000510064	1.32264	18.2288
C9orf84	7.80703	0.97368	0.24257	4.01401	5.96959e-05	0.000511786	0.317156	15.2969
ZFP57	12.7918	1.04979	0.261546	4.01379	5.97505e-05	0.000511986	2.75332	22.8303
TP73	15.6445	1.0658	0.265778	4.01011	6.06916e-05	0.000518516	4.24219	27.0468
XAGE5	6.94549	0.94846	0.237089	4.00045	6.32225e-05	0.000536948	0	13.891
TRIM64B	7.34237	0.946249	0.236623	3.99897	6.36189e-05	0.000539192	0	14.6847
SLC13A4	10.9685	1.03158	0.258028	3.99795	6.3893e-05	0.000540674	1.90664	20.0304
TNFRSF10A	13.5136	1.06092	0.265682	3.9932	6.51862e-05	0.000550192	3.65077	23.3765
CMYA5	15.5072	1.06372	0.267007	3.98386	6.7806e-05	0.000570828	4.6544	26.3601
EYS	12.2901	1.04191	0.261561	3.98342	6.79296e-05	0.000571411	2.65085	21.9294
CRHBP	11.0243	1.01852	0.255748	3.98253	6.81863e-05	0.000572849	1.79629	20.2523
ANKFN1	9.72067	1.01089	0.253868	3.98195	6.83525e-05	0.000573722	1.3748	18.0665
AC007966.1	11.1301	1.02909	0.25844	3.98192	6.83605e-05	0.000573722	2.05943	20.2009
BMPER	8.20225	0.981443	0.247077	3.97222	7.12072e-05	0.000595472	0.68833	15.7162
PEX5L	14.6574	1.05338	0.265843	3.96242	7.41942e-05	0.000618235	4.12627	25.1884
KYNU	8.47534	0.972837	0.245757	3.95853	7.5413e-05	0.000626657	0.634312	16.3164
TP63	14.2948	1.03263	0.262817	3.92909	8.52668e-05	0.000695593	3.4901	25.0995
FAM50B	13.814	1.04006	0.264827	3.92731	8.59024e-05	0.000699032	3.70108	23.9269
PDCL2	15.9293	1.04362	0.265782	3.9266	8.61563e-05	0.000700401	4.45502	27.4037
HAAO	7.43298	0.9465	0.241574	3.91806	8.92635e-05	0.000721709	0.369319	14.4966
LHFPL1	9.18923	0.985083	0.252679	3.89855	9.67686e-05	0.000776621	1.27233	17.1061
TDRD1	8.72654	0.969405	0.249673	3.88271	0.0001033	0.000824989	1.05579	16.3973
LOC728819	7.20881	0.924308	0.239834	3.85394	0.000116231	0.000912822	0.31901	14.0986
TMEM207	6.55933	0.899812	0.233769	3.84916	0.000118525	0.000929312	0	13.1187
LINC01029	6.56921	0.899715	0.233755	3.84896	0.000118619	0.000929597	0	13.1384
CYP2C8	6.4594	0.889634	0.233071	3.817	0.000135083	0.0010436	0	12.9188
ZSCAN4	6.47727	0.889449	0.233046	3.81662	0.000135291	0.00104471	0	12.9545
LINC01193	6.43565	0.889098	0.233044	3.81515	0.0001361	0.00104947	0	12.8713
LINC00458	10.2241	0.980417	0.257589	3.80614	0.000141154	0.00108384	2.06313	18.3851
FLJ43315	7.64973	0.924464	0.24376	3.79252	0.000149126	0.00113704	0.636166	14.6633
GCSAML	6.48714	0.87792	0.23213	3.78201	0.000155566	0.00118118	0	12.9743
SCIN	7.09619	0.900181	0.23819	3.77926	0.000157298	0.00119211	0.317156	13.8752
TRIM49C	6.8318	0.873133	0.231494	3.77173	0.000162119	0.00122184	0	13.6636
TSPY8	6.26039	0.870681	0.231722	3.75744	0.00017166	0.00128368	0	12.5208
SLC7A11-AS1	6.32385	0.866013	0.231305	3.74402	0.000181097	0.00134257	0	12.6477
LOC100506858	7.50054	0.903991	0.242984	3.72038	0.000198926	0.00145885	0.68833	14.3128
TRIM53AP	6.23664	0.857073	0.230629	3.71624	0.00020221	0.0014816	0	12.4733
ALPPL2	6.34245	0.851443	0.23007	3.7008	0.000214918	0.00155974	0	12.6849
ZNF99	6.0951	0.848452	0.230037	3.68833	0.00022573	0.0016255	0	12.1902
LINC00954	9.61639	0.918631	0.249116	3.68756	0.000226411	0.00162728	1.47728	17.7555
NR5A1	6.79359	0.874303	0.237103	3.68744	0.00022652	0.00162728	0.369319	13.2179
CCDC162P	6.7219	0.868485	0.236228	3.67647	0.000236484	0.00168657	0.317156	13.1266
AGMO	6.87939	0.838376	0.228634	3.66689	0.000245515	0.00174178	0	13.7588
DCAF12L1	8.47998	0.907686	0.249618	3.63629	0.000276591	0.00192881	1.3245	15.6355
C5orf58	6.47411	0.824768	0.227724	3.62179	0.000292576	0.00202903	0	12.9482
RHOXF1	7.42262	0.870332	0.240999	3.61136	0.0003046	0.00210259	0.738638	14.1066
LINC00987	14.1921	0.958858	0.266035	3.60426	0.000313043	0.00215283	4.71027	23.6739
LINC01096	8.67524	0.890394	0.248385	3.58473	0.000337425	0.0023029	1.37666	15.9738
SLC5A4	9.22764	0.906502	0.254955	3.55554	0.000377199	0.00253515	1.95881	16.4965
ARHGEF33	11.0133	0.919786	0.258753	3.55469	0.000378428	0.00254236	2.80177	19.2249
FLJ46284	6.36756	0.792954	0.225046	3.52352	0.000425847	0.00281805	0	12.7351
FAM3B	8.32861	0.867768	0.247442	3.50696	0.000453255	0.0029849	1.3748	15.2824
GABRR1	9.4056	0.873607	0.249945	3.49519	0.000473727	0.00309805	1.79629	17.0149
H2AFB3	5.58327	0.786275	0.225028	3.49411	0.000475638	0.00310849	0	11.1665
PRPH2	6.78478	0.83161	0.238707	3.48382	0.000494319	0.00321386	0.686475	12.8831
ACTN2	10.0625	0.872779	0.254356	3.43133	0.000600634	0.00381695	2.33369	17.7912
VAMP5	12.7812	0.89954	0.262775	3.42323	0.000618818	0.00391271	4.02565	21.5368
LINC00839	5.408	0.761778	0.222887	3.41778	0.000631352	0.00398425	0	10.816
LINC00645	5.51308	0.757111	0.222372	3.4047	0.000662378	0.00416075	0	11.0262
PRAMEF9	5.2982	0.753489	0.222201	3.39103	0.000696311	0.00434625	0	10.5964
FOXF2	5.93288	0.77772	0.229672	3.38622	0.000708617	0.00441049	0.317156	11.5486
ALS2CL	8.22889	0.844361	0.250082	3.37634	0.000734583	0.00455129	1.69382	14.764
ART3	7.13834	0.814493	0.241461	3.37319	0.000743024	0.00459836	1.00734	13.2693
TRIM60	5.2942	0.742637	0.221145	3.35814	0.000784689	0.00480551	0	10.5884
CYP3A5	5.40212	0.742051	0.220983	3.35795	0.000785228	0.00480673	0	10.8042
PRR23C	5.44562	0.739623	0.220717	3.351	0.000805199	0.00491608	0	10.8912
BDKRB1	5.2506	0.73803	0.22072	3.34374	0.000826581	0.00502783	0	10.5012
HOXD13	6.62971	0.786762	0.235722	3.33767	0.000844849	0.00511693	0.738638	12.5208
BTBD18	5.42975	0.726653	0.219439	3.31141	0.000928277	0.00554927	0	10.8595
MAGEB17	6.37979	0.774034	0.234584	3.2996	0.000968221	0.00576695	0.68833	12.0713
CHL1	12.3945	0.865664	0.262506	3.29769	0.000974844	0.00580006	4.12256	20.6663
RASGRF1	7.18325	0.787454	0.239541	3.28735	0.00101136	0.0059803	1.05765	13.3088
TCP11	8.04599	0.812123	0.247322	3.28367	0.00102466	0.00604798	1.59134	14.5006
TUBB8	7.25331	0.799454	0.244667	3.26752	0.00108496	0.00633293	1.3245	13.1821
IL31RA	11.8706	0.857216	0.26277	3.26223	0.00110538	0.00643833	4.02565	19.7156
RBMXL3	5.19312	0.71133	0.218064	3.26203	0.00110619	0.00644073	0	10.3862
RP11-279F6.1	6.11258	0.763242	0.234283	3.25777	0.0011229	0.00652179	0.68833	11.5368
NXF2	4.95564	0.708055	0.217957	3.2486	0.00115973	0.00669993	0	9.91129
FOXD2-AS1	5.6833	0.733495	0.22585	3.24771	0.00116337	0.00671682	0.31901	11.0476
GBA3	5.73983	0.700356	0.216553	3.23411	0.00122021	0.00698754	0	11.4797
CLVS1	6.73247	0.769898	0.238606	3.22665	0.00125251	0.00714743	1.00363	12.4613
LAYN	11.2053	0.841485	0.261315	3.2202	0.00128102	0.00728724	3.70664	18.7039
CD38	5.0437	0.697624	0.216767	3.21831	0.00128948	0.00733027	0	10.0874
AP000330.8	12.3223	0.833664	0.259928	3.20728	0.00133994	0.00758017	3.91762	20.7271
DDX11L1	10.2761	0.821504	0.256983	3.19673	0.00138997	0.00780104	3.02017	17.5321
MYO7B	4.77649	0.689037	0.216108	3.1884	0.00143064	0.0079963	0	9.55298
CT55	8.22193	0.780134	0.245056	3.18349	0.0014551	0.00811913	1.69567	14.7482
GYPE	5.9285	0.734364	0.231971	3.16576	0.00154678	0.00855074	0.686475	11.1705
ESR1	5.09529	0.680059	0.214862	3.16509	0.00155035	0.00856283	0	10.1906
KHDC1L	5.31557	0.711325	0.224978	3.16175	0.00156823	0.00863691	0.369319	10.2618
IL1A	5.10307	0.67586	0.214403	3.15229	0.00161996	0.00887891	0	10.2061
ZNF98	7.32559	0.759829	0.241073	3.15186	0.00162235	0.00888836	1.32635	13.3248
TAC1	5.41939	0.704492	0.224031	3.14461	0.00166308	0.00907193	0.369319	10.4695
RP1-249H1.4	8.79018	0.792117	0.251992	3.14343	0.00166982	0.00910109	2.27967	15.3007
HERC2P4	4.74875	0.672554	0.214338	3.13783	0.00170206	0.00925677	0	9.4975
SLC38A4	6.45523	0.742973	0.237028	3.13454	0.00172123	0.00934233	1.00734	11.9031
LNX1	8.81418	0.789802	0.251994	3.13421	0.00172317	0.00934976	2.32998	15.2984
SLC35F4	4.64682	0.669391	0.214097	3.12658	0.00176855	0.00955788	0	9.29365
DPY19L2P1	4.60521	0.667889	0.21396	3.12156	0.00179897	0.00970624	0	9.21043
DQX1	9.72147	0.799161	0.256798	3.11203	0.00185808	0.00994954	2.96244	16.4805
MORC1	4.60122	0.664276	0.213561	3.11048	0.00186783	0.00999196	0	9.20244
SBF2-AS1	9.21923	0.780612	0.253739	3.07643	0.00209496	0.0110264	2.65085	15.7876
TEX101	4.47754	0.649916	0.212066	3.06469	0.00217894	0.011395	0	8.95509
CFHR3	4.46567	0.649457	0.212022	3.06316	0.00219012	0.0114461	0	8.93134
C13orf45	5.85243	0.699942	0.22876	3.05972	0.00221546	0.0115527	0.686475	11.0184
DCAF8L1	4.47555	0.647115	0.211746	3.05609	0.00224244	0.011671	0	8.95109
CYP4F2	6.25422	0.718553	0.235276	3.05408	0.0022575	0.0117307	1.00734	11.5011
PNMA3	12.1495	0.80533	0.263796	3.05285	0.00226682	0.0117698	4.65625	19.6427
TCAM1P	4.46767	0.644993	0.211508	3.0495	0.00229223	0.0118769	0	8.93533
POU5F1B	5.08482	0.674894	0.221562	3.04607	0.00231853	0.0119861	0.369319	9.80033
RFPL4AL1	4.43593	0.643746	0.211386	3.04535	0.00232409	0.0120041	0	8.87187
C1QTNF9B	4.64294	0.642188	0.211027	3.04315	0.00234116	0.0120618	0	9.28587
PVRL4	5.71328	0.691623	0.227545	3.0395	0.00236968	0.012178	0.634312	10.7923
NPFFR2	6.29457	0.708877	0.233595	3.03465	0.00240817	0.012337	0.953322	11.6358
IGSF10	7.06228	0.723356	0.23842	3.03396	0.00241365	0.0123612	1.3245	12.8001
CSAG4	4.44381	0.638435	0.210765	3.02913	0.00245259	0.0125488	0	8.88763
C12orf40	4.42994	0.637982	0.210722	3.0276	0.00246506	0.0125974	0	8.85989
LINC00086	13.1575	0.791797	0.261528	3.02758	0.00246518	0.0125974	4.86676	21.4483
DSC3	6.05827	0.703172	0.234351	3.00051	0.00269526	0.0135861	1.00549	11.1111
PROK2	7.08355	0.70617	0.23616	2.99022	0.00278776	0.0139451	1.27604	12.8911
OR51B5	4.28052	0.625025	0.209342	2.98567	0.00282961	0.0141195	0	8.56105
FRG2C	4.32613	0.624277	0.20922	2.98383	0.00284663	0.0141785	0	8.65226
FLJ20518	4.32014	0.624096	0.209205	2.98317	0.00285275	0.014196	0	8.64028
TGIF2LY	4.54973	0.622534	0.208789	2.98165	0.00286701	0.0142539	0	9.09946
COL4A4	4.46956	0.621125	0.208711	2.97601	0.00292023	0.014486	0	8.93912
CES1	4.336	0.620798	0.208797	2.97321	0.00294701	0.0146071	0	8.67201
TSHZ3	7.98107	0.725918	0.244971	2.96329	0.00304374	0.0150228	1.96252	13.9996
SPANXB1	4.77367	0.646349	0.218349	2.96017	0.00307471	0.0151573	0.317156	9.23018
MICA	6.74703	0.700594	0.236722	2.95956	0.0030808	0.0151827	1.27233	12.2217
MCF2L2	4.44192	0.615111	0.208005	2.9572	0.00310449	0.0152902	0	8.88385
PTPRN	7.70409	0.714834	0.241939	2.9546	0.00313071	0.0153962	1.79629	13.6119
LOC100129138	4.24679	0.613591	0.207991	2.95008	0.00317689	0.0156013	0	8.49359
ABCC12	4.74685	0.642989	0.218032	2.94906	0.0031874	0.0156352	0.31901	9.1747
LINC00052	11.022	0.764035	0.259593	2.9432	0.00324835	0.0158601	3.97349	18.0705
C3orf30	4.28452	0.610716	0.207615	2.94158	0.00326548	0.0159294	0	8.56903
KLHL31	9.27471	0.751922	0.255755	2.94	0.00328208	0.0160009	3.06862	15.4808
C21orf90	5.43006	0.660554	0.225054	2.93509	0.00333449	0.0162032	0.638021	10.2221
SLC25A31	4.23292	0.607118	0.207212	2.92994	0.00339027	0.0164107	0	8.46585
TCP11X2	4.15086	0.605136	0.207066	2.92243	0.00347309	0.0167422	0	8.30172
PAXIP1-AS2	4.23093	0.602266	0.206617	2.9149	0.00355805	0.0170811	0	8.46186
ADAD1	4.09538	0.596526	0.206038	2.89523	0.00378886	0.0180618	0	8.19076
FOXL2	4.09139	0.596342	0.206018	2.89462	0.00379622	0.0180916	0	8.18277
SIX2	6.41738	0.682962	0.236189	2.8916	0.00383291	0.0182239	1.27419	11.5606
ASZ1	5.06461	0.590252	0.204524	2.88598	0.00390198	0.0184931	0	10.1292
SLC26A7	6.48463	0.684023	0.237208	2.88365	0.00393102	0.0186145	1.37295	11.5963
CCDC89	5.74405	0.664685	0.230831	2.87953	0.00398264	0.0188153	0.955177	10.5329
DLEU7-AS1	4.62917	0.619454	0.215539	2.87397	0.00405343	0.0190835	0.31901	8.93933
CBLN1	9.54348	0.7349	0.256175	2.86874	0.00412108	0.0193518	3.27959	15.8074
TRPM6	5.16626	0.643239	0.224652	2.86327	0.00419295	0.0196328	0.68833	9.64418
OVCH2	6.7216	0.670213	0.235473	2.84623	0.00442396	0.0205145	1.42511	12.0181
OR3A1	4.17671	0.577465	0.203566	2.83674	0.00455761	0.0210972	0	8.35342
KIAA1211L	7.38718	0.69251	0.244289	2.8348	0.0045854	0.0211956	1.96252	12.8118
ZSCAN1	7.01537	0.675957	0.238463	2.83464	0.00458771	0.0211956	1.5932	12.4376
FAM106CP	6.24094	0.668098	0.236496	2.82499	0.00472824	0.0217464	1.3748	11.1071
CSTA	5.03111	0.624151	0.22203	2.81111	0.00493703	0.0224725	0.636166	9.42604
GAGE1	3.9261	0.569354	0.202725	2.8085	0.00497722	0.0226492	0	7.8522
CECR7	4.00732	0.568771	0.202591	2.80748	0.00499304	0.0227085	0	8.01465
SPANXC	4.1992	0.567703	0.202255	2.80687	0.00500262	0.0227394	0	8.39839
TPTE2P6	8.30575	0.702779	0.251011	2.79979	0.00511357	0.0231343	2.64528	13.9662
DCAF8L2	5.00792	0.622627	0.22276	2.79506	0.00518901	0.0234237	0.686475	9.32937
CYP4F3	4.99265	0.618243	0.221563	2.79037	0.00526482	0.023688	0.636166	9.34913
RAB41	3.79843	0.563277	0.202059	2.78769	0.00530855	0.0238316	0	7.59686
SGIP1	7.26149	0.637069	0.228809	2.78428	0.00536462	0.024037	1.32635	13.1966
C6orf147	4.97312	0.619009	0.222444	2.78277	0.00538973	0.0241032	0.68833	9.25792
STXBP5-AS1	10.1696	0.711607	0.256933	2.76962	0.0056122	0.0249207	3.80726	16.532
CXCL2	6.55798	0.643596	0.233091	2.76113	0.00576015	0.0254556	1.42697	11.689
DPEP3	4.0213	0.55297	0.20049	2.7581	0.00581391	0.0256283	0	8.0426
DSC1	4.1972	0.54716	0.199536	2.74216	0.00610362	0.0267322	0	8.3944
BANK1	3.8579	0.547243	0.199865	2.73807	0.00618018	0.026959	0	7.71581
CD96	8.44413	0.677481	0.247514	2.73714	0.0061976	0.0270206	2.59126	14.297
FAM9A	3.75083	0.547012	0.199909	2.7363	0.00621343	0.0270752	0	7.50166
HDC	11.6999	0.717085	0.262223	2.73464	0.00624477	0.0271827	4.91939	18.4803
KCNE4	4.94612	0.598481	0.219205	2.73023	0.00632908	0.0275204	0.634312	9.25792
DAPP1	6.62755	0.644331	0.236852	2.7204	0.0065203	0.0281867	1.59134	11.6638
AC018470.4	3.6549	0.539104	0.198936	2.70994	0.00672951	0.0289304	0	7.30979
HDGFL1	3.61329	0.536843	0.198654	2.70241	0.00688396	0.029436	0	7.22657
SLC26A9	10.1809	0.690009	0.255555	2.70005	0.00693297	0.0296102	3.85757	16.5042
MKRN7P	9.17868	0.684873	0.254192	2.69431	0.00705347	0.0300002	3.33176	15.0256
2011-03-01	4.36126	0.565593	0.210175	2.69106	0.00712248	0.0302377	0.369319	8.35321
RBM46	3.60929	0.532606	0.198066	2.68903	0.00716604	0.030391	0	7.21858
PTPLAD2	5.88983	0.621486	0.231548	2.68405	0.00727365	0.0307755	1.27048	10.5092
PSD2	7.86762	0.66387	0.24893	2.66689	0.00765563	0.0321749	2.59683	13.1384
MBD3L2	3.74295	0.524003	0.196726	2.66362	0.00773048	0.0324477	0	7.4859
NUDT16P1	3.58355	0.523706	0.196832	2.66067	0.00779844	0.0326742	0	7.1671
MAGEC3	5.42373	0.598422	0.224991	2.65976	0.00781975	0.0327383	1.00363	9.84383
FRMD1	5.2623	0.600727	0.226066	2.65731	0.00787669	0.032926	1.00734	9.51725
CCDC169	6.54866	0.609492	0.229944	2.65061	0.00803462	0.0333557	1.47728	11.6201
SEZ6L	6.43747	0.63055	0.238009	2.64927	0.00806666	0.0334661	1.74412	11.1308
RASGRP3	3.48761	0.518661	0.196224	2.6432	0.00821255	0.0339993	0	6.97523
KCNMA1	7.56822	0.647162	0.244904	2.64252	0.00822927	0.034026	2.38029	12.7561
ANKRD30BL	6.79672	0.638965	0.242257	2.63755	0.0083508	0.0344233	2.00912	11.5843
LRMP	8.67729	0.647456	0.246001	2.63192	0.00849033	0.0349275	2.85394	14.5006
BOD1L2	3.67864	0.510344	0.194851	2.61915	0.00881498	0.0359736	0	7.35728
RP11-69H14.6	3.44401	0.511074	0.195161	2.61872	0.00882592	0.0360092	0	6.88801
POTEE	8.28571	0.642113	0.245281	2.61787	0.00884798	0.0360902	2.6527	13.9187
SLFN5	4.0909	0.544467	0.207989	2.61777	0.00885076	0.0360925	0.369319	7.81248
HSF4	5.6011	0.60615	0.23192	2.61362	0.00895889	0.0364879	1.32264	9.87956
BEST1	9.80429	0.67233	0.257516	2.61083	0.00903232	0.0367412	3.97163	15.6369
AQP7P3	6.68704	0.612978	0.234819	2.61043	0.00904297	0.0367668	1.74227	11.6318
EFHB	7.97069	0.626308	0.240287	2.6065	0.00914729	0.0371164	2.33369	13.6077
ANKRD20A8P	6.76496	0.602257	0.231285	2.60396	0.00921532	0.0373337	1.59505	11.9349
GRIN2C	6.10422	0.615095	0.236768	2.59788	0.00938001	0.0378867	1.6398	10.5687
PRDM9	3.446	0.504498	0.194199	2.59784	0.00938121	0.0378867	0	6.89201
HSD17B13	5.85297	0.59853	0.230498	2.59669	0.0094128	0.0379955	1.37666	10.3293
LOC100499194	3.55182	0.503515	0.193942	2.59621	0.0094258	0.0380386	0	7.10363
PIFO	8.08401	0.65208	0.251902	2.58863	0.00963588	0.0387237	2.96615	13.2019
LUCAT1	8.60135	0.654603	0.254282	2.57432	0.0100437	0.0400837	3.33547	13.8672
OR8A1	3.30247	0.495984	0.193085	2.56873	0.0102071	0.0406095	0	6.60493
TC2N	3.33021	0.494019	0.19277	2.56274	0.010385	0.0411269	0	6.66041
HTATSF1P2	8.16971	0.641894	0.251018	2.55717	0.0105529	0.0415721	3.0146	13.3248
TM6SF1	5.62247	0.581401	0.228062	2.54931	0.0107935	0.0423011	1.27419	9.97076
GBP2	3.34408	0.487402	0.191763	2.54169	0.0110317	0.0430206	0	6.68815
TSIX	3.77279	0.520007	0.204636	2.54113	0.0110493	0.043079	0.31901	7.22657
DMGDH	5.46389	0.586754	0.23104	2.53962	0.0110972	0.0432242	1.3748	9.55298
LINC01189	3.29059	0.48537	0.191492	2.53468	0.0112551	0.0437557	0	6.58119
KCNH5	3.30646	0.485168	0.191449	2.53418	0.011271	0.0437824	0	6.61292
OXER1	3.29648	0.484566	0.191365	2.53216	0.0113363	0.0439833	0	6.59296
NLRP11	3.85742	0.516423	0.204792	2.5217	0.0116789	0.0450071	0.369319	7.34552
RP4-723E3.1	4.66514	0.532563	0.211435	2.5188	0.0117754	0.045251	0.634312	8.69597
NFE2L3	6.4551	0.60579	0.240516	2.51871	0.0117786	0.0452524	2.01097	10.8992
ANKRD30A	4.72518	0.538254	0.213713	2.51859	0.0117827	0.0452524	0.738638	8.71173
LRRC37A6P	6.13264	0.591133	0.235095	2.51445	0.0119219	0.0456847	1.74412	10.5212
AKR1C2	10.2828	0.644457	0.256446	2.51303	0.0119697	0.0458466	4.28323	16.2823
DDN	10.0187	0.646352	0.257212	2.51292	0.0119737	0.0458491	4.18632	15.8511
ZNF727	3.76281	0.476701	0.189765	2.51206	0.012003	0.0459032	0	7.52562
PRAMEF1	3.36394	0.476719	0.190113	2.50756	0.0121568	0.0463242	0	6.72787
LAMA3	5.05141	0.552659	0.220747	2.50358	0.0122944	0.0467176	1.00734	9.09547
LINC00173	4.23819	0.533625	0.213336	2.50134	0.0123726	0.0469928	0.636166	7.84022
LINC00571	4.43225	0.530055	0.21202	2.50003	0.0124184	0.0471339	0.638021	8.22648
LINC00348	3.43402	0.474	0.18961	2.49987	0.0124239	0.047142	0	6.86805
LINC01164	6.47004	0.599008	0.239627	2.49976	0.0124279	0.047142	2.00912	10.931
TTN	3.27672	0.473473	0.189671	2.49628	0.0125502	0.0475459	0	6.55345
LOC100132735	3.14506	0.4737	0.189844	2.4952	0.0125885	0.0476542	0	6.29012
C1orf95	8.4361	0.631192	0.252968	2.49515	0.0125905	0.0476542	3.33176	13.5404
IAPP	3.13119	0.472805	0.189715	2.49219	0.012696	0.0480089	0	6.26238
MEI4	3.241	0.471643	0.189412	2.49004	0.0127728	0.04821	0	6.48199
LOC101928604	3.12919	0.470782	0.1894	2.48565	0.0129314	0.0486851	0	6.25839
MROH2A	3.14307	0.470184	0.189295	2.48386	0.0129966	0.0488404	0	6.28613
SELPLG	10.2169	0.646881	0.260788	2.48049	0.0131204	0.0492417	4.65811	15.7756
CHMP4C	3.63325	0.501146	0.202309	2.47713	0.0132442	0.0496224	0.31901	6.94749
RASGEF1A	3.61645	0.500377	0.202198	2.47469	0.0133354	0.0499067	0.317156	6.91575
