# Supplementary material for: Activation of neuronal genes via LINE-1 elements upon global DNA demethylation in human neural progenitors
Source: Nat Commun. 2019 Jul 18;10:3182. doi: 10.1038/s41467-019-11150-8 (PMC6639357; doi:10.1038/s41467-019-11150-8)
Supplement: Supplementary file 5 — Supplementary Data 2 [file 41467_2019_11150_MOESM5_ESM.xlsx]

## Sheet: Table S6 L1 TSS gene overlap
Supplementary Data 2. TSS coordinates of protein-coding genes in gencode (v25) that overlap L1 elements
L1_chr	L1_start	L1_end	L1_ID	L1_strand	gene_chr	gene_start	gene_end	gene_id	gene_strand
chr1	40078826	40079372	L1PA17_24	-	chr1	40078835	40078836	PPT1	-
chr1	47113624	47115458	L1PA4_113	+	chr1	47115439	47115440	CYP4Z1	+
chr1	63447653	63448343	L1PA3_138	+	chr1	63447789	63447790	ITGB3BP	-
chr1	145611192	145611529	L1PA16_429	-	chr1	145611466	145611467	GPR89A	+
chr1	153106064	153106993	L1PA13_237	+	chr1	153106184	153106185	SPRR2E	-
chr1	174233266	174239293	L1PA2_214	-	chr1	174238822	174238823	RABGAP1L	+
chr1	220153605	220153875	L1PA5_668	-	chr1	220153722	220153723	RAB3GAP2	-
chr1	222869784	222874941	L1PA4_760	-	chr1	222872271	222872272	DISP1	+
chr1	239623498	239629523	L1HS_127	-	chr1	239629073	239629074	CHRM3	+
chr2	77592831	77598845	L1PA3_762	+	chr2	77593196	77593197	LRRTM4	-
chr2	77592831	77598845	L1PA3_762	+	chr2	77593319	77593320	LRRTM4	-
chr2	44303584	44303981	L1PA6_539	-	chr2	44303806	44303807	SLC3A1	+
chr2	68677861	68680074	L1PA3_993	-	chr2	68679601	68679602	ARHGAP25	+
chr2	68677861	68680074	L1PA3_993	-	chr2	68679846	68679847	ARHGAP25	+
chr2	68677861	68680074	L1PA3_993	-	chr2	68679962	68679963	ARHGAP25	+
chr2	87017858	87018076	L1PA16_1299	+	chr2	87017985	87017986	PLGLB1	-
chr2	87017858	87018076	L1PA16_1299	+	chr2	87017985	87017986	PLGLB1	-
chr2	95092743	95098852	L1PA6_619	+	chr2	95093691	95093692	MRPS5	-
chr2	127262748	127263702	L1PA15-16_87	-	chr2	127262882	127262883	ERCC3	-
chr2	135089560	135090088	L1PA7_1390	+	chr2	135089654	135089655	RAB3GAP1	+
chr2	135089560	135090088	L1PA7_1390	+	chr2	135089855	135089856	RAB3GAP1	+
chr2	174404458	174410482	L1PA2_610	-	chr2	174410037	174410038	SCRN3	+
chr2	174404458	174410482	L1PA2_610	-	chr2	174410082	174410083	SCRN3	+
chr2	174404458	174410482	L1PA2_610	-	chr2	174410344	174410345	SCRN3	+
chr2	182025225	182031239	L1PA2_623	-	chr2	182030883	182030884	PPP1R1C	+
chr2	213921220	213924593	L1PA14_459	-	chr2	213923863	213923864	SPAG16	+
chr2	230337069	230342513	L1HS_231	-	chr2	230342070	230342071	SP140L	+
chr3	367661	374053	L1PA6_934	-	chr3	373596	373597	CHL1	+
chr3	6764136	6770100	L1PA3_1586	-	chr3	6770001	6770002	GRM7	+
chr3	6764136	6770100	L1PA3_1586	-	chr3	6770069	6770070	GRM7	+
chr3	41277829	41279783	L1PA6_1021	+	chr3	41278151	41278152	ULK4	-
chr3	46161736	46164342	L1PA12_367	-	chr3	46163604	46163605	CCR3	+
chr3	98801700	98804977	L1PA5_2057	-	chr3	98801971	98801972	DCBLD2	-
chr3	114276891	114282906	L1PA3_2019	+	chr3	114276913	114276914	TIGIT	+
chr3	119843597	119847303	L1PA7_2490	+	chr3	119843609	119843610	GSK3B	-
chr3	125936638	125942696	L1PA2_935	+	chr3	125937039	125937040	ALG1L	-
chr3	135061598	135068235	L1PA4_2357	-	chr3	135067532	135067533	EPHB1	+
chr3	136963693	136969736	L1HS_338	-	chr3	136969245	136969246	IL20RB	+
chr3	151241772	151247772	L1PA2_977	+	chr3	151241796	151241797	MED12L	+
chr4	142473170	142475297	L1PA14_720	+	chr4	142473415	142473416	INPP4B	-
chr4	142473170	142475297	L1PA14_720	+	chr4	142474408	142474409	INPP4B	-
chr4	25759917	25760642	L1PA13_1794	-	chr4	25759977	25759978	SEL1L3	-
chr4	69603386	69608577	L1PA4_2949	+	chr4	69603613	69603614	UGT2A1	-
chr4	81153755	81154892	L1PA3_2677	+	chr4	81154157	81154158	PRKG2	-
chr4	81153755	81154892	L1PA3_2677	+	chr4	81154253	81154254	PRKG2	-
chr4	81153755	81154892	L1PA3_2677	+	chr4	81154144	81154145	PRKG2	-
chr4	99415782	99416144	L1PA8_2062	+	chr4	99415874	99415875	ADH7	-
chr4	101405667	101411695	L1PA2_1263	-	chr4	101411286	101411287	BANK1	+
chr4	106213354	106219380	L1PA3_2820	+	chr4	106213718	106213719	TBCK	-
chr4	106213354	106219380	L1PA3_2820	+	chr4	106213771	106213772	TBCK	-
chr4	106213354	106219380	L1PA3_2820	+	chr4	106213598	106213599	TBCK	-
chr4	114621954	114622785	L1PA3_2857	-	chr4	114622367	114622368	UGT8	+
chr4	184758765	184759290	L1PA4_3471	-	chr4	184758876	184758877	ACSL1	-
chr5	75695698	75701728	L1PA3_3488	+	chr5	75696111	75696112	POC5	-
chr5	78452185	78458210	L1PA2_1624	-	chr5	78457793	78457794	SCAMP1	+
chr5	80167079	80167742	L1PA13_2754	-	chr5	80167180	80167181	SERINC5	-
chr5	81616090	81622140	L1HS_579	+	chr5	81616473	81616474	SSBP2	-
chr5	81616090	81622140	L1HS_579	+	chr5	81616585	81616586	SSBP2	-
chr5	112390080	112396257	L1PA6_2105	+	chr5	112392784	112392785	EPB41L4A	-
chr5	127733931	127739952	L1PA2_1733	-	chr5	127739538	127739539	CCDC192	+
chr5	133583288	133589299	L1HS_605	+	chr5	133583641	133583642	FSTL4	-
chr5	150742837	150748950	L1PA3_3846	+	chr5	150743159	150743160	DCTN4	-
chr6	4831172	4836230	L1PA3_3964	-	chr6	4836098	4836099	CDYL	+
chr6	43431665	43431791	L1PA17_1705	-	chr6	43431751	43431752	ABCC10	+
chr6	53051931	53052290	L1PA8A_1011	-	chr6	53051991	53051992	FBXO9	+
chr6	87323278	87329278	L1PA3_4350	-	chr6	87329241	87329242	GJB7	-
chr6	89225263	89231287	L1PA2_1983	-	chr6	89231278	89231279	GABRR1	-
chr6	121162716	121168725	L1HS_714	+	chr6	121163062	121163063	TBC1D32	-
chr6	160706002	160706227	L1PA16_5783	-	chr6	160706110	160706111	PLG	+
chr7	6422554	6422895	L1PA16_5830	+	chr7	6422803	6422804	DAGLB	-
chr7	39007527	39013552	L1PA2_2180	-	chr7	39013081	39013082	POU6F2	+
chr7	44198168	44200345	L1PA4_5240	-	chr7	44198170	44198171	GCK	-
chr7	92201545	92201833	L1PA7_6125	-	chr7	92201555	92201556	KRIT1	-
chr7	92449702	92449908	L1PA8_3682	-	chr7	92449718	92449719	GATAD1	+
chr7	93586902	93591767	L1PA2_2288	-	chr7	93591573	93591574	GNGT1	+
chr7	95831968	95837992	L1PA3_4900	-	chr7	95837618	95837619	DYNC1I1	+
chr7	103095665	103096093	L1PA3_4913	+	chr7	103095727	103095728	ARMC10	+
chr7	116718497	116724489	L1PA2_2333	-	chr7	116724146	116724147	MET	+
chr7	123838984	123845154	L1PA6_2942	-	chr7	123845048	123845049	HYAL4	+
chr7	133889425	133895455	L1PA2_2363	-	chr7	133895063	133895064	EXOC4	+
chr7	146913758	146917575	L1PA17_2146	-	chr7	146915847	146915848	CNTNAP2	+
chr8	15555981	15562028	L1PA2_2414	-	chr8	15561619	15561620	TUSC3	+
chr8	26395612	26401579	L1PA2_2431	+	chr8	26395617	26395618	BNIP3L	+
chr8	32171360	32177485	L1PA4_5813	+	chr8	32171382	32171383	NRG1	+
chr8	47975178	47975404	L1PA4_5883	-	chr8	47975298	47975299	MCM4	+
chr8	66949103	66955119	L1PA2_2508	-	chr8	66955117	66955118	TCF24	-
chr8	92006669	92006843	L1PA8_4166	-	chr8	92006768	92006769	RUNX1T1	-
chr8	98650350	98656495	L1PA3_5515	+	chr8	98651724	98651725	STK3	-
chr8	100662939	100663274	L1PA17_2344	+	chr8	100663219	100663220	SNX31	-
chr8	119159398	119165410	L1PA2_2621	-	chr8	119165034	119165035	MAL2	+
chr9	20655632	20658802	L1HS_926	-	chr9	20658309	20658310	FOCAD	+
chr9	72072195	72076757	L1PA7_7417	+	chr9	72072721	72072722	C9orf57	-
chrX	131578680	131584735	L1PA2_3226	+	chrX	131578899	131578900	IGSF1	-
chrX	136300586	136302375	L1PA5_7272	-	chrX	136300963	136300964	ADGRG4	+
chrX	149519920	149521829	L1PA16_9062	+	chrX	149521096	149521097	IDS	-
chrX	150417926	150421451	L1PA2_3281	-	chrX	150420999	150421000	MAMLD1	+
chr10	55319440	55322013	L1PA15_5765	+	chr10	55319614	55319615	PCDH15	-
chr10	125974850	125976624	L1PA14_2290	-	chr10	125974895	125974896	FANK1	+
chr11	75974665	75980018	L1PA6_4469	-	chr11	75979526	75979527	UVRAG	+
chr11	77218393	77224331	L1PA6_4472	-	chr11	77224302	77224303	GDPD4	-
chr11	83266134	83272255	L1PA6_4483	+	chr11	83267472	83267473	CCDC90B	-
chr11	104968961	104971180	L1PA10_5137	+	chr11	104969436	104969437	CASP4	-
chr11	104968961	104971180	L1PA10_5137	+	chr11	104969366	104969367	CASP4	-
chr11	130107366	130109210	L1PA5_8540	+	chr11	130108605	130108606	APLP2	+
chr11	130107366	130109210	L1PA5_8540	+	chr11	130109161	130109162	APLP2	+
chr12	9170008	9176475	L1PA11_3098	+	chr12	9170097	9170098	PZP	-
chr12	9170008	9176475	L1PA11_3098	+	chr12	9170118	9170119	PZP	-
chr12	4508895	4514901	L1PA2_3849	+	chr12	4509350	4509351	C12orf4	-
chr12	7471615	7477767	L1PA8_6033	+	chr12	7473179	7473180	CD163	-
chr12	7471615	7477767	L1PA8_6033	+	chr12	7471936	7471937	CD163	-
chr12	9167367	9167582	L1PA10_5227	-	chr12	9167497	9167498	PZP	-
chr12	9167367	9167582	L1PA10_5227	-	chr12	9167533	9167534	PZP	-
chr12	9167367	9167582	L1PA10_5227	-	chr12	9167531	9167532	PZP	-
chr12	9672445	9674544	L1PA10_5229	-	chr12	9674008	9674009	CLEC2D	+
chr12	16377145	16383292	L1PA4_9341	-	chr12	16382827	16382828	MGST1	+
chr12	21395009	21401039	L1PA2_3884	+	chr12	21395437	21395438	SLCO1A2	-
chr12	21395009	21401039	L1PA2_3884	+	chr12	21395261	21395262	SLCO1A2	-
chr12	21395009	21401039	L1PA2_3884	+	chr12	21395397	21395398	SLCO1A2	-
chr12	21395009	21401039	L1PA2_3884	+	chr12	21395397	21395398	SLCO1A2	-
chr12	21395009	21401039	L1PA2_3884	+	chr12	21395397	21395398	SLCO1A2	-
chr12	21419215	21425234	L1PA2_3885	+	chr12	21419594	21419595	SLCO1A2	-
chr12	21419215	21425234	L1PA2_3885	+	chr12	21419584	21419585	SLCO1A2	-
chr12	41002855	41006306	L1PA13_6883	-	chr12	41005039	41005040	CNTN1	+
chr12	44317651	44319652	L1PA16_10666	-	chr12	44318295	44318296	TMEM117	+
chr12	51501174	51501997	L1PA17_3525	-	chr12	51501828	51501829	SLC4A8	+
chr12	69773410	69779441	L1HS_1295	-	chr12	69778950	69778951	RAB3IP	+
chr12	69773410	69779441	L1HS_1295	-	chr12	69778967	69778968	RAB3IP	+
chr12	79039621	79045645	L1PA2_4002	-	chr12	79045631	79045632	SYT1	+
chr12	122251653	122251936	L1PA5_9057	+	chr12	122251685	122251686	VPS33A	-
chr12	132738875	132739271	L1PA15_6719	+	chr12	132738907	132738908	ANKLE2	-
chr13	50180295	50186330	L1PA2_4102	-	chr13	50185880	50185881	DLEU1	+
chr13	50180295	50186330	L1PA2_4102	-	chr13	50185880	50185881	DLEU1	+
chr13	50180295	50186330	L1PA2_4102	-	chr13	50185880	50185881	DLEU1	+
chr14	57799017	57803576	L1PA11_3449	+	chr14	57799507	57799508	SLC35F4	-
chr14	30574412	30575334	L1PA14_2640	-	chr14	30574535	30574536	G2E3	+
chr14	37766796	37772831	L1PA3_9265	-	chr14	37772383	37772384	TTC6	+
chr14	67842669	67844624	L1PA16_11923	-	chr14	67843433	67843434	RAD51B	+
chr14	79308933	79314061	L1HS_1399	-	chr14	79314051	79314052	NRXN3	+
chr15	49001463	49005047	L1PA7_11743	-	chr15	49001941	49001942	SECISBP2L	-
chr15	49395983	49402014	L1PA2_4388	+	chr15	49396442	49396443	FAM227B	-
chr15	53540633	53546677	L1PA2_4399	+	chr15	53541103	53541104	WDR72	-
chr15	53540633	53546677	L1PA2_4399	+	chr15	53541080	53541081	WDR72	-
chr15	53684199	53690229	L1PA3_9610	+	chr15	53684627	53684628	WDR72	-
chr15	73215934	73222082	L1PA3_9654	-	chr15	73221693	73221694	NEO1	+
chr15	73215934	73222082	L1PA3_9654	-	chr15	73221919	73221920	NEO1	+
chr15	78719832	78725853	L1PA3_9670	+	chr15	78720286	78720287	CHRNB4	-
chr15	83167578	83169318	L1PA16_12271	+	chr15	83169231	83169232	RP11-382A20.3	-
chr16	21214444	21214704	L1PA10_6164	+	chr16	21214510	21214511	ZP2	-
chr16	56446909	56447128	L1PA17_4140	-	chr16	56447047	56447048	NUDT21	-
chr16	61918303	61919817	L1HS_1468	+	chr16	61918714	61918715	CDH8	-
chr17	31128254	31128640	L1PA13_8139	-	chr17	31128458	31128459	NF1	+
chr17	60881440	60887474	L1PA2_4618	-	chr17	60886383	60886384	BCAS3	+
chr17	60881440	60887474	L1PA2_4618	-	chr17	60887050	60887051	BCAS3	+
chr17	60881440	60887474	L1PA2_4618	-	chr17	60887050	60887051	BCAS3	+
chr17	60881440	60887474	L1PA2_4618	-	chr17	60887239	60887240	BCAS3	+
chr17	60881440	60887474	L1PA2_4618	-	chr17	60887279	60887280	BCAS3	+
chr17	68919981	68920416	L1PA14_2862	+	chr17	68919997	68919998	ABCA8	-
chr18	10538870	10539678	L1PA8_7481	+	chr18	10539124	10539125	NAPG	+
chr18	22934521	22934763	L1PA5_10524	-	chr18	22934750	22934751	RBBP8	+
chr18	34552378	34558395	L1PA2_4683	-	chr18	34557979	34557980	DTNA	+
chr19	36697923	36704066	L1PA3_10275	-	chr19	36703681	36703682	ZNF567	+
chr19	10710942	10711097	L1PA8_7645	-	chr19	10711040	10711041	QTRT1	+
chr19	47818745	47819133	L1PA6_5688	-	chr19	47819051	47819052	TPRX1	-
chr20	8108866	8114917	L1PA3_10384	-	chr20	8114453	8114454	PLCB1	+
chr20	8108866	8114917	L1PA3_10384	-	chr20	8114507	8114508	PLCB1	+
chr20	8595101	8601127	L1PA2_4791	-	chr20	8600715	8600716	PLCB1	+
chr20	8595101	8601127	L1PA2_4791	-	chr20	8600726	8600727	PLCB1	+
chr20	45669558	45672865	L1PA15_8078	+	chr20	45670270	45670271	WFDC11	-
chr20	45669558	45672865	L1PA15_8078	+	chr20	45670239	45670240	WFDC11	-
