# Supplementary material for: Activation of neuronal genes via LINE-1 elements upon global DNA demethylation in human neural progenitors
Source: Nat Commun. 2019 Jul 18;10:3182. doi: 10.1038/s41467-019-11150-8 (PMC6639357; doi:10.1038/s41467-019-11150-8)
Supplement: Supplementary file 6 — Supplementary Data 3 [file 41467_2019_11150_MOESM6_ESM.xlsx]

## Sheet: SupTab6 GO Panther BP.L1-tss fu
Supplementary Data 3. GO analysis of L1-exon fusion genes upon neuronal differentiation
Analysis Type:	PANTHER Overrepresentation Test (release 20170413)
Annotation Version and Release Date:	PANTHER version 12.0 Released 2017-07-10
Analyzed List:	genes.L1-tss.fusion.Sai.DNMT1.txt (Homo sapiens)
Reference List:	Homo sapiens (all genes in database)
Bonferroni correction:	FALSE
PANTHER GO-Slim Biological Process	Homo sapiens - REFLIST (21002)	genes.L1-tss.fusion.Sai.DNMT1.txt (40)	genes.L1-tss.fusion.Sai.DNMT1.txt (expected)	genes.L1-tss.fusion.Sai.DNMT1.txt (over/under)	genes.L1-tss.fusion.Sai.DNMT1.txt (fold Enrichment)	genes.L1-tss.fusion.Sai.DNMT1.txt (P-value)	-LOG10 p-value
vesicle-mediated transport (GO:0016192)	810	10	1.54	+	6.48	2.13e-06	5.67162
transport (GO:0006810)	1811	12	3.45	+	3.48	9.43e-05	4.02549
localization (GO:0051179)	1993	12	3.8	+	3.16	0.000234	3.63078
exocytosis (GO:0006887)	158	4	0.3	+	13.29	0.000236	3.62709
regulation of phosphate metabolic process (GO:0019220)	406	5	0.77	+	6.47	0.00101	2.99568
intracellular protein transport (GO:0006886)	888	7	1.69	+	4.14	0.00132	2.87943
protein transport (GO:0015031)	913	7	1.74	+	4.03	0.00154	2.81248
lipid transport (GO:0006869)	90	2	0.17	+	11.67	0.0129	1.88941
cell communication (GO:0007154)	2415	10	4.6	+	2.17	0.0132	1.87943
synaptic transmission (GO:0007268)	269	3	0.51	+	5.86	0.0146	1.83565
bile acid metabolic process (GO:0008206)	8	1	0.02	+	65.63	0.0151	1.82102
signal transduction (GO:0007165)	2169	9	4.13	+	2.18	0.0188	1.72584
regulation of cell cycle (GO:0051726)	124	2	0.24	+	8.47	0.0234	1.63078
intracellular signal transduction (GO:0035556)	937	5	1.78	+	2.8	0.0317	1.49894
muscle contraction (GO:0006936)	153	2	0.29	+	6.86	0.0345	1.46218
cell-cell signaling (GO:0007267)	414	3	0.79	+	3.8	0.0441	1.35556
