# Supplementary material for: Activation of neuronal genes via LINE-1 elements upon global DNA demethylation in human neural progenitors
Source: Nat Commun. 2019 Jul 18;10:3182. doi: 10.1038/s41467-019-11150-8 (PMC6639357; doi:10.1038/s41467-019-11150-8)
Supplement: Supplementary file 7 — Supplementary Data 4 [file 41467_2019_11150_MOESM7_ESM.xlsx]

## Sheet: Sheet1
Supplementary Data 4. PCR primers
Targets	Forward	Reverse	Usage
GAPDH	TTGAGGTCAATGAAGGGGTC	GAAGGTGAAGGTCGGAGTCA	qRT-PCR, house keeping
HPRT1	ACCCTTTCCAAATCCTCAGC	GTTATGGCGACCCGCAG	qRT-PCR, house keeping
DNMT1	GATCGAGACCACGGTTCCTC	CGGCCTCGTCATAACTCTCC	qRT-PCR
DNMT1	GGCAAGGGAAAAGGTACGTC	CGCCGAAGGTGCACTGATAG	RT-PCR (target sequence)
L1 ORF1	GCTACGGGAGGACATTCAAA	TTCAGCTCCATCAGCTCCTT	qRT-PCR
L1HS-SP140L	CGCCTTGCAGTTTGATCTCAG	CTCGCTGAACAGTGCTTCCA	RT-PCR
L1PA2-MET	CGCCTTGCGGTTTGATCTC	CGACCCTCTGATGTCCCAAG	RT-PCR
