# Supplementary material for: Activation of neuronal genes via LINE-1 elements upon global DNA demethylation in human neural progenitors
Source: Nat Commun. 2019 Jul 18;10:3182. doi: 10.1038/s41467-019-11150-8 (PMC6639357; doi:10.1038/s41467-019-11150-8)
Supplement: Supplementary file 9 — Source Data [file 41467_2019_11150_MOESM9_ESM.xlsx]

## Sheet: Fig 2h
	Mass spectrometry L1 ORF1 protein
		Ctl	KO
	Replicate 1	11282	10023006
	Replicate 2	513719	8206500
	Replicate 3	13093	8904899

## Sheet: Fig S1b
	DNMT1 RNA qPCR
	Sai2 cell line	LacZ 1	LacZ 2	LacZ 3	DNMT1-KO 1	DNMT1-KO 2	DNMT1-KO 3
	Ct value DNMT1
	technical replicate 1	26.73	27.6	27.93	28.19	27.81	28.82
	technical replicate 2	26.33	27.46	27.58	27.93	27.8	28.28
	technical replicate 3	26.49	27.25	27.82	28	28.06	28.35
	Ct value GAPDH (housekeeping)
	technical replicate 1	23.03	23.85	23.94	23.61	23.51	23.97
	technical replicate 2	22.91	23.62	23.98	23.43	23.26	23.8
	technical replicate 3	22.95	23.74	23.89	23.65	23.41	23.85
	Ct value HPRT1 (housekeeping)
	technical replicate 1	29.88	30.97	30.89	30.82	30.46	31.52
	technical replicate 2	30.69	30.84	31.48	30.96	30.9	30.94
	technical replicate 3	30.63	31.53	31.87	30.62	30.85	31.58
	Relative expression DNMT1	1	0.884936	0.831318	0.493161	0.503741	0.486929

## Sheet: Fig S1c
	Mass spectrometry DNMT1
		Ctl	KO
	Replicate 1	16966998	1454501
	Replicate 2	21925020	301940
	Replicate 3	27197000	1144400

## Sheet: Fig S1d
	RNA sequencing SOX2
		Ctl	KO
	Replicate 1	131.857	121.963
	Replicate 2	121.465	118.189
	Replicate 3	114.444	123.012

## Sheet: Fig S1e
	RNA sequencing NES
		Ctl	KO
	Replicate 1	249.109	239.157
	Replicate 2	283.303	263.263
	Replicate 3	266.743	268.844

## Sheet: Fig S1k
	RNA sequencing XIST
		Ctl	KO
	Replicate 1	0.0128305	55.5301
	Replicate 2	0.0293004	53.7954
	Replicate 3	0.0147948	65.1007
	RNA sequencing MAEL
		Ctl	KO
	Replicate 1	0.0921658	117.174
	Replicate 2	0.249451	111.054
	Replicate 3	0.141701	112.518
	RNA sequencing DAZL
		Ctl	KO
	Replicate 1	0	64.2171
	Replicate 2	0	60.3469
	Replicate 3	0	58.0329

## Sheet: Fig S1n
	L1 ORF1 qPCR
	Sai2 cell line	LacZ 1	LacZ 2	LacZ 3	DNMT1-KO 1	DNMT1-KO 2	DNMT1-KO 3
	Ct value L1 ORF1
	technical replicate 1	23.62	24.55	24.49	22.5	22.16	22.75
	technical replicate 2	23.75	24.73	24.91	22.61	22.44	22.83
	technical replicate 3	23.91	24.78	24.69	22.69	22.49	22.9
	Ct value GAPDH (housekeeping)
	technical replicate 1	23.03	23.85	23.94	23.61	23.51	23.97
	technical replicate 2	22.91	23.62	23.98	23.43	23.26	23.8
	technical replicate 3	22.95	23.74	23.89	23.65	23.41	23.85
	Ct value HPRT1 (housekeeping)
	technical replicate 1	29.88	30.97	30.89	30.82	30.46	31.52
	technical replicate 2	30.69	30.84	31.48	30.96	30.9	30.94
	technical replicate 3	30.63	31.53	31.87	30.62	30.85	31.58
	Relative expression L1 ORF1	1	0.880856	1.04016	3.16776	3.43606	3.63457
	AF22 cell line	LacZ 1-3	KO 1-3
	Ct value L1 ORF1
	technical replicate 1	20.09	20.43
	technical replicate 2	20.57	20.85
	technical replicate 3	20.64	20.79
	Ct value GAPDH (housekeeping)
	technical replicate 1	20.45	21.64
	technical replicate 2	20.72	21.77
	technical replicate 3	20.74	21.91
	Ct value HPRT1 (housekeeping)
	technical replicate 1	27.13	28.66
	technical replicate 2	27.5	28.85
	technical replicate 3	27.51	28.55
	Relative expression L1 ORF1	1	1.95545
